# Supplementary material for: Promising Bioactivity of Vitamin B1-Au Nanocluster: Structure, Enhanced Antioxidant Behavior, and Serum Protein Interaction
Source: Antioxidants (Basel). 2023 Apr 3;12(4):874. doi: 10.3390/antiox12040874 (PMC10135240; doi:10.3390/antiox12040874)
Supplement: Supplementary file 1 [file antioxidants-12-00874-s001.zip]

Archive with 1 entries (1 files):
- antioxidants-2267007-supplementary.pdf
